# Supplementary material for: IL-7–dependent and –independent lineages of IL-7R–dependent human T cells
Source: J Clin Invest. 2024 Oct 1;134(19):e180251. doi: 10.1172/JCI180251 (PMC11444196; doi:10.1172/JCI180251)
Supplement: Supporting data values [file jci-134-180251-s159.xlsx]

## Sheet: Fig 1B
IL7_gnomAD_v2.1.1_ENSG00000104432_2
Chromosome	Position	rsID	Reference	Alternate	Source	Filters - exomes	Filters - genomes	Consequence	Protein Consequence	Transcript Consequence	Annotation	Flags	Allele Count	Allele Number	Allele Frequency	Homozygote Count	Hemizygote Count	Allele Count African	Allele Number African	Homozygote Count African	Hemizygote Count African	Allele Count Latino	Allele Number Latino	Homozygote Count Latino	Hemizygote Count Latino	Allele Count Ashkenazi Jewish	Allele Number Ashkenazi Jewish	Homozygote Count Ashkenazi Jewish	Hemizygote Count Ashkenazi Jewish	Allele Count East Asian	Allele Number East Asian	Homozygote Count East Asian	Hemizygote Count East Asian	Allele Count European (Finnish)	Allele Number European (Finnish)	Homozygote Count European (Finnish)	Hemizygote Count European (Finnish)	Allele Count European (non-Finnish)	Allele Number European (non-Finnish)	Homozygote Count European (non-Finnish)	Hemizygote Count European (non-Finnish)	Allele Count Other	Allele Number Other	Homozygote Count Other	Hemizygote Count Other	Allele Count South Asian	Allele Number South Asian	Homozygote Count South Asian	Hemizygote Count South Asian
8	79710402	rs201412253	C	T	gnomAD Exomes,gnomAD Genomes	PASS	PASS	p.Val18Ile	p.Val18Ile	c.52G>A	missense_variant		1141	281970	0.00404653	35	0	0	24940	0	0	4	35280	0	0	0	10346	0	0	1	19942	0	0	1	25096	0	0	15	128606	1	0	16	7194	0	0	1104	30566	34	0
8	79710440	rs554837713	G	T	gnomAD Exomes,gnomAD Genomes	PASS	PASS	p.Ser5Tyr	p.Ser5Tyr	c.14C>A	missense_variant		156	279154	0.000558831	1	0	0	24836	0	0	2	34668	0	0	0	10180	0	0	1	19794	0	0	0	24964	0	0	1	127314	0	0	5	7120	0	0	147	30278	1	0
8	79717150	rs574974793	T	C	gnomAD Exomes	PASS	NA	p.His3Arg	p.His3Arg	c.8A>G	missense_variant		130	248362	0.00052343	1	0	0	15996	0	0	0	34370	0	0	0	9998	0	0	0	18266	0	0	0	21142	0	0	0	112132	0	0	0	6054	0	0	130	30404	1	0
		MAF	CADD
	p.Met1?	0	25.3
	p.Arg69*	0	37
	p.Val18Ile	0.004047		23.9
	p.Ser5Tyr	0.000559		26.2
	p.His3Arg	0.000523		23.4
	p.Asn95fs	0	29

## Sheet: Fig 2D
	Depth	Name	Statistic
	NS	2022-02-10-NS pSTAT5-002039.fcs
	> > > >	Geometric Mean : FL2-A = 1525.638183594	1526
	ISO	2022-02-10-ISO 2 pSTAT5-002310.fcs
	> > > >	Geometric Mean : FL2-A = 1574.586669922	1575
	EV	2022-02-10-EV 1_10-011204.fcs
	> > > >	Geometric Mean : FL2-A = 1600.024414063	1600
	WT	2022-02-10-WT 1_10-010424.fcs
	> > > >	Geometric Mean : FL2-A = 3281.886230469	3282
	c.8	2022-02-10-c.8 1_10-011933.fcs
	> > > >	Geometric Mean : FL2-A = 2873.781738281	2874
	c.14	2022-02-10-c.14 1_10-012659.fcs
	> > > >	Geometric Mean : FL2-A = 3146.779296875	3147
	c.52	2022-02-10-c.52 1_10-013438.fcs
	> > > >	Geometric Mean : FL2-A = 2954.784912109	2955
	c.3	2022-02-10-c.3 1_10-014216.fcs
	> > > >	Geometric Mean : FL2-A = 1674.279541016	1674
	c.205	2022-02-10-c.205 1_10-015921.fcs
	> > > >	Geometric Mean : FL2-A = 1634.588134766	1635
	c.284	2022-02-10-c.284 1_10-020714.fcs
	> > > >	Geometric Mean : FL2-A = 1653.353759766	1653
	IL-7 20ng	2022-02-10-hr IL-7 20ng-002442.fcs
	> > > >	Geometric Mean : FL2-A = 3317.15234375	3317
	IL-7 50ng	2022-02-10-hr IL-7 50ng-002645.fcs
	> > > >	Geometric Mean : FL2-A = 3418.310058594	3418
	Depth	Name	Statistic
	NS	2021-02-26-NS pSTAT5-181931.fcs
	> > > >	Geometric Mean : FL2-A = 1547.610717773	1548
	ISO	2021-02-26 ISO-201438.fcs
	> > > >	Geometric Mean : FL2-A = 1717.382324219	1717
	NS	2021-02-26-NS 203511.fcs
	> > > >	Geometric Mean : FL2-A = 1668.926879883	1669
	EV	2021-02-26 HEK EV pSTAT5-184829.fcs
	> > > >	Geometric Mean : FL2-A = 1533.27734375	1533
	WT	2021-02-26 HEK WT pSTAT5-184516.fcs
	> > > >	Geometric Mean : FL2-A = 3374.881835938	3375
	c.3	2021-02-26 HEK c.3 pSTAT5-185142.fcs
	> > > >	Geometric Mean : FL2-A = 2071.055175781	2071
	c.14	2021-02-26 HEK c.14 pSTAT5-190902.fcs
	> > > >	Geometric Mean : FL2-A = 4984.623046875	4985
	c.205	2021-02-26 HEK c.205 pSTAT5-190220.fcs
	> > > >	Geometric Mean : FL2-A = 1680.550170898	1681
	c.284	2021-02-26 HEK c.284 pSTAT5 v2-201751.fcs
	> > > >	Geometric Mean : FL2-A = 1705.380493164	1705
	IL7 20ng	2021-02-26-IL7 20ng pSTAT5-180445.fcs
	> > > >	Geometric Mean : FL2-A = 4058.906494141	4059
	IL7 50ng	2021-02-26-IL7 50ng pSTAT5-180816.fcs
	> > > >	Geometric Mean : FL2-A = 4478.494140625	4478
	Depth	Name	Statistic
	ISO	2021-03-11 ISO-235355.fcs
	> > >	Geometric Mean : FL2-A = 1668.73425293	1669
	NS	2021-03-11-NS 2-235724.fcs
	> > >	Geometric Mean : FL2-A = 1425.185546875	1425
	EV	2021-03-12- HEK EV pSTAT5-000434.fcs
	> > >	Geometric Mean : FL2-A = 1417.761108398	1418
	WT	2021-03-12- HEK WT pSTAT5-000224.fcs
	> > >	Geometric Mean : FL2-A = 5821.508300781	5822
	c.8	2021-03-12- HEK c.8 pSTAT5-000037.fcs
	> > >	Geometric Mean : FL2-A = 5842.347167969	5842
	c.14	2021-03-12- HEK c.14 pSTAT5-000611.fcs
	> > >	Geometric Mean : FL2-A = 6331.154785156	6331
	c.52	2021-03-12-HEK c.52 01 pSTAT5-011908.fcs
	> > >	Geometric Mean : FL2-A = 4963.929199219	4964
	c.3	2021-03-12-HEK c.3 pSTAT5-011101.fcs
	> > >	Geometric Mean : FL2-A = 1467.655517578	1468
	c.205	2021-03-12- HEK c.205 pSTAT5-000857.fcs
	> > >	Geometric Mean : FL2-A = 1503.759521484	1504
	c.284	2021-03-12- HEK c.284 pSTAT5 v2-001111.fcs
	> > >	Geometric Mean : FL2-A = 1446.039428711	1446
	IL7 50ng	2021-03-12-IL7 50ng pSTAT5-004544.fcs
	> > >	Geometric Mean : FL2-A = 5571.215820313	5571

## Sheet: Fig 3 A-C
Group		Wells	Absorbance @ 490 (0.1s)	Corrected	Concs.	Dilutions	Dilution
	Standard1	A1	1.78345	1.55529	9.86859	9.86859	-
	Standard2	B1	1.04868	0.82052	5.0842	5.0842	-
	Standard3	C1	0.692375	0.464213	2.76412	2.76412	-
	Standard4	D1	0.506935	0.278774	1.55664	1.55664	-
	Standard5	E1	0.356239	0.128077	0.575393	0.575393	-
	Standard6	F1	0.271319	0.0431575	0.0224411	0.0224411	-
	Standard7	G1	0.263665	0.0355035	0	0	-
SERUM
	Serum C1	A2	1.17234	0.944175	5.88937	11.7787	2
	Serum C2	B2	1.20363	0.975466	6.09312	12.1862	2
	Serum C3	C2	1.9925	1.76434	11.2299	22.4597	2
	Serum C4	D2	0.662961	0.434799	2.5726	5.14519	2
	Serum P1	E2	0.208533	-0.019629	0	0	2
	Serum P2	F2	0.21471	-0.013452	0	0	2
	Serum P3	G2	0.201844	-0.0263173	0	0	2
	Serum P4	H2	0.248374	0.0202126	0	0	2
	Serum C5	A3	0.568076	0.339914	1.95476	3.90952	2
	Serum C6	B3	0.318684	0.0905224	0.330855	0.661711	2
EBV B Cells
	EBV C20	C3	1.37805	1.14988	7.22884	7.22884	1
	EBV C21	D3	0.915076	0.686914	4.21423	4.21423	1
	EBV C22	E3	0.807795	0.579634	3.51568	3.51568	1
	EBV C535	F3	1.86427	1.63611	10.3949	10.3949	1
	EBV P1	G3	0.2376	0.00943869	0	0	1
	EBV P2	H3	0.209632	-0.0185293	0	0	1
	Blank1	H1	0.228162	0	0	0	-
#	Nom	DO	Correction (resting the Blank)	pg/mL	pg/mL
1	Standard1	3.1	2.945	9.55548	9.55548
2	Standard2	1.70474	1.54974	5.02836	5.02836
3	Standard3	0.88924	0.73424	2.38235	2.38235
4	Standard4	0.527055	0.372055	1.20719	1.20719
5	Standard5	0.328153	0.173153	0.56182	0.56182
6	Standard6	0.208635	0.053635	0.174027	0.174027
7	Standard7	0.155404	0.000404	0.00131084	0.00131084
SERUM
8	SERUM C1	3.1	2.945	9.55548	9.55548
9	SERUM C2	3.1	2.945	9.55548	9.55548
10	SERUM C3	3.1	2.945	9.55548	9.55548
11	SERUM C4	1.71394	1.55894	5.05821	5.05821
12	SERUM P1	0.108971	-0.046029	-0.149348	-0.149348
13	SERUM P2	0.116418	-0.038582	-0.125185	-0.125185
14	SERUM C5	1.47867	1.32367	4.29484	4.29484
EBV B Cells
27	EBV C20 96H N	2.01458	1.85958	6.03368	6.03368
35	EBVC21 96 NS	1.03219	0.87719	2.84617	2.84617
43	EBVC22 96 NS	0.89967	0.74467	2.41619	2.41619
51	EBVC535 96NS	3.1	2.945	9.55548	9.55548
59	EBVP1 96NS	0.0943629	-0.0606371	-0.196746	-0.196746
67	EBV P2 96NS	0.0960268	-0.0589732	-0.191347	-0.191347
SV40-fibroblast Cells
24	SV40 9840 IFNg	0.319629	0.164629	0.534163	0.534163
32	SV 42 IFN24	0.190264	0.035264	0.114419	0.114419
41	SV43 IFN12	0.496179	0.341179	1.10701	1.10701
49	SV P1 IFN 12	0.0920616	-0.0629384	-0.204213	-0.204213
57	SVP2 IFN12	0.0937649	-0.0612351	-0.198686	-0.198686
SERUM
Group		Wells	Absorbance @ 450 (1.0s)	Absorbance @ 595 (0.1s)	Difference	Blank Corrected	Concs.	Dilutions	Dilution	Real dilution	Dilution correction
	Blank1	A1	0.0514146	0.0359938	0.0154208	0	0.976888	0.976888	-	1	0.976888
	Standard1	A2	0.0645492	0.0322277	0.0323214	0.0169006	8.12749	8.12749	-	1	8.12749
	Standard2	A3	0.0748318	0.031409	0.0434229	0.028002	13.8549	13.8549	-	1	13.8549
	Standard3	A4	0.100611	0.0312322	0.0693791	0.0539583	29.0545	29.0545	-	1	29.0545
	Standard4	A5	0.156362	0.0341713	0.122191	0.10677	65.0083	65.0083	-	1	65.0083
	Standard5	A6	0.242371	0.0302795	0.212091	0.19667	135.95	135.95	-	1	135.95
	Standard6	A7	0.355839	0.0308794	0.324959	0.309538	236.538	236.538	-	1	236.538
	Standard7	A8	0.619835	0.0316145	0.588221	0.5728	504.047	504.047	-	1	504.047
	Unknown60	D9	0.0393535	0.0306521	0.00870147	-0.00671937	-	-	1	2	#VALUE!
	Unknown61	E9	0.0504735	0.0328974	0.0175761	0.00215527	1.71854	1.71854	1	2	3.43708
	Unknown62	F9	0.0625304	0.0318525	0.0306779	0.015257	7.33315	7.33315	1	2	14.6663
	Unknown68	D10	0.0396743	0.0307257	0.00894858	-0.00647226	-	-	1	4	#VALUE!
	Unknown69	E10	0.051097	0.0362748	0.0148222	-0.000598667	0.786579	0.786579	1	4	3.14632
	Unknown70	F10	0.0548815	0.0318812	0.0230003	0.0075795	3.85967	3.85967	1	4	15.4387
	Unknown76	D11	0.0428754	0.0319423	0.010933	-0.0044878	-	-	1	2	#VALUE!
	Unknown77	E11	0.0569976	0.0311591	0.0258386	0.0104177	5.09344	5.09344	1	2	10.1869
	Unknown78	F11	0.0568183	0.0322762	0.0245421	0.00912125	4.52171	4.52171	1	2	9.04342
	Unknown80	H11	0.0463348	0.0332026	0.0131322	-0.00228864	0.300935	0.300935	1	2	0.60187
	Unknown84	D12	0.0430075	0.0313015	0.011706	-0.00371485	0.00113184	0.00113184	1	4	0.00452736
	Unknown85	E12	0.053888	0.0325854	0.0213025	0.00588171	3.15531	3.15531	1	4	12.6212
	Unknown86	F12	0.0481525	0.0325714	0.0155811	0.000160242	1.02913	1.02913	1	4	4.11652
	Unknown88	H12	0.0406264	0.0314401	0.00918627	-0.00623457	-	-	1	2	#VALUE!

## Sheet: Fig 3D
					ug	Nasopharynx (fg/ug protein)		Plasma (pg/ml)
Well	Patient ID	Numéro inclusion	Gene	Age	total protein	IL-7		IL-7
A1	1	IL-7 P1	M/M	22	100	OOR <		OOR <
B1	2	IL-7 P2	M/M	57	1140	OOR <		OOR <
D1	4	HC1	WT/WT	56	1590	0.798742		4.51
E1	5	HC2	WT/WT	24	2850	0.182456		4.02
F1	6	HC3	WT/WT	27	1200	0.641667		-
G1	7	HC4	WT/WT	48	2550	0.203922		5.25
H1	8	HC5	WT/WT	41	2640	0.94697		-
A2	9	HC6	WT/WT	55	1560	0.576923		3.53
B2	10	HC7	WT/WT	57	1710	0.672515		4.27

## Sheet: Fig 3E
	Controls	ANTI-IL-7	P1	ANTI-IL-7	WT	ANTI-IL-7	hrIL-7	ANTI-IL-7
2021-12-07-EBV C20 96h pSTAT5-143826.fcs	6787	5188
2021-12-07-EBV C21 96h pSTAT5-144124.fcs	4841	3648
2021-12-07-EBV C22 96h pSTAT5-144419.fcs	6908	5337
2021-12-07-EBV C535 96h pSTAT5-144713.fcs			7744	6696
2021-12-07-EBV P2 96h pSTAT5-145327.fcs					6321	3169
2021-12-07-WT I_100 anti IL-7 pSTAT5-143258.fcs							5666	2774
2021-12-07-hr IL7 20ng anti IL-7 pSTAT5-141900.fcs
	1.09846	0.839663
	0.783502	0.590419
	1.11804	0.863779
			1.25334	1.08373
					1.02304	0.512894
							0.917026	0.448964
	Geometric Mean (FL2-A :: FL2 PE pSTAT5)
EBV C20 96H anti-IL7 pSTAT5-103347.fcs	2519
EBV C20 96h pSTAT5-103459.fcs	3947
EBV C21 96H anti-IL7 pSTAT5-103620.fcs	2172
EBV C21 96h pSTAT5-103730.fcs	3336
EBV C22 96H anti-IL7 pSTAT5-103849.fcs	1933
EBV C22 96h pSTAT5-103957.fcs	2683
EBV C535 96H anti-IL7 pSTAT5-104109.fcs	2587
EBV C535 96h pSTAT5-104217.fcs	4929
EBV P2 96H anti-IL7 pSTAT5-104605.fcs	1842
EBV P2 96h pSTAT5-104727.fcs	1954
NS pSTAT5-102428.fcs	1930
WT + anti-IL-7-114247.fcs	1778
WT 114021.fcs	6310
hr IL7 20ng anti IL-7 pSTAT5-105251.fcs	1947
hr IL7 20ng pSTAT5-105420.fcs	6817
	Geometric Mean (FL2-A :: FL2 PE pSTAT5)
C20 + antiIL-7 pSTAT5-110728.fcs	5188
C20 pSTAT5-110604.fcs	6787
C21 + antiIL-7 pSTAT5-111237.fcs	3648
C21 pSTAT5-111120.fcs	4841
C535 + antiIL-7 pSTAT5-111758.fcs	5337
C535 pSTAT5-111642.fcs	6908
P2 + antiIL-7 + antiIL-7R pSTAT5-113712.fcs	2814
P2 pSTAT5-113154.fcs	3351
NS pSTAT5-110152.fcs	2901
WT + antiIL-7 pSTAT5-114905.fcs	3169
WT pSTAT5-114753.fcs	6321
hr 20ng IL-7 + antiIL-7 pSTAT5-113946.fcs	2774
hr 20ng IL-7 pSTAT5-113816.fcs	5666
	Geometric Mean (FL2-A :: FL2 PE pSTAT5)
EBV C20 96H anti-IL7 pSTAT5-143957.fcs	9784
EBV C20 96h pSTAT5-143826.fcs	13896
EBV C21 96H anti-IL7 pSTAT5-144254.fcs	6394
EBV C21 96h pSTAT5-144124.fcs	8978
EBV C22 96H anti-IL7 pSTAT5-144546.fcs	4305
EBV C22 96h pSTAT5-144419.fcs	5689
EBV C535 96H anti-IL7 pSTAT5-144906.fcs	10441
EBV C535 96h pSTAT5-144713.fcs	13882
EBV P2 96H anti-IL7 pSTAT5-145454.fcs	3511
EBV P2 96h pSTAT5-145327.fcs	3939
NS pSTAT5-140508.fcs	3174
WT anti IL-7 pSTAT5-143258.fcs	2901
WT pSTAT5-143115.fcs	15181
hr IL7 20ng anti IL-7 pSTAT5-141900.fcs	5162
hr IL7 20ng pSTAT5-141508.fcs	15162

## Sheet: Fig 4A Total Lymphocytes
	AGE	Values	Correspondance
	20	478	P1
	30
	40	400	P4
	45	300	P5
	50	600	P6
	51	782	P3
	55	389	P2
	60

## Sheet: Fig 4A CD3+
	AGE	Values	Correspondance
	20	228	P1
	30
	40	166	P4
	45	107	P5
	50	378	P6
	51	480	P3
	55	138	P2
	60

## Sheet: Fig 4A CD4+
	AGE	Values	Correspondance
	20	47	P1
	30
	40	36	P4
	45	31	P5
	50	48	P6
	51	45	P3
	55	18	P2
	60

## Sheet: Fig 4A CD8+
	AGE	Values	Correspondance
	20	127	P1
	30
	40	108	P4
	45	94	P5
	50	310	P6
	51	112	P3
	55	67	P2
	60

## Sheet: Fig 4A NK
	AGE	Values	Correspondance
	20	121	P1
	30
	40	105	P4
	45	118	P5
	50	130	P6
	51
	55	171	P2
	60

[truncated: 14 more sheets: Fig 4A gamma Delta, Fig 4B-R, Supplemental Fig 1A, Supplemental Fig 1C, Supplemental Fig 1E, Supplemental Fig 1G, Supplemental Fig 1H, Supplemental Fig 1I, Supplemental Fig 2A, Supplemental Fig 2D, Supplemental Fig 2E, Supplemental Fig 3B, Supplemental Fig 3C, Supplemental Fig 3 G-H]
